# Supplementary material for: An evaluation of R2 as an inadequate measure for nonlinear models in pharmacological and biochemical research: a Monte Carlo approach
Source: BMC Pharmacol. 2010 Jun 7;10:6. doi: 10.1186/1471-2210-10-6 (PMC2892436; doi:10.1186/1471-2210-10-6)
Supplement: Additional File 2 — R code used for conducting the simulations. 'pcrsim' of package 'qpcR' is the workhorse function that creates simulated data starting from the fitted value, adding a desired noise structure and testing different sigmoidal models on the perturbed data. 'code' collects the results and summarizes the data as shown in this manuscript. R script file for the R statistical environment. [file 1471-2210-10-6-S2.ZIP]

Archive with 1 entries (1 files):
- code.R
