# Supplementary material for: An evaluation of R2 as an inadequate measure for nonlinear models in pharmacological and biochemical research: a Monte Carlo approach
Source: BMC Pharmacol. 2010 Jun 7;10:6. doi: 10.1186/1471-2210-10-6 (PMC2892436; doi:10.1186/1471-2210-10-6)
Supplement: Additional File 2 — R code used for conducting the simulations. 'pcrsim' of package 'qpcR' is the workhorse function that creates simulated data starting from the fitted value, adding a desired noise structure and testing different sigmoidal models on the perturbed data. 'code' collects the results and summarizes the data as shown in this manuscript. R script file for the R statistical environment. [file 1471-2210-10-6-S2.ZIP › code.R]

library(qpcR)
## take a standard qPCR curve
## and fit asymmetric sigmoidal model
m <- pcrfit(reps[10:35,], 1, 12, l3)
## extract coefficients and round
COEF <- coef(m)

## Figure 1 upper panel
## show point cloud from the simulated
## data
ERROR <- 0.05
pcrsim(cyc = 10:35, model = l4, par = COEF, nsim = 2000, error = ERROR)

## Figure 2 upper panel
## exemplified fit of all sigmoidal models
## on the 'true' model
SIM <- pcrsim(cyc = seq(from = 10, to = 35, by = 0.1), model = l3, par = COEF, fitmodel = ml, nsim = 1, error = 0)
## Figure 2 lower panel
## plot residuals of all models
ml <- list(l5, l4, l3, b5, b4, b3, w4, w3, baro5)
Y <- l3$fct(seq(from = 1, to = 49, by = 0.1), coef(m))
fitList <- lapply(ml, function(x) pcrfit(cbind(seq(from = 1, to = 49, by = 0.1), Y), 1, 2, model = x))  
RESID <- sapply(fitList, function(x) residuals(x))
matplot(seq(from = 1, to = 49, by = 0.1), RESID, type = "l", lty = 1, lwd = 2, col = rainbow(9), xlim = c(10, 35),
        xlab = "Cycles", ylab = "residual value", cex.axis = 1.5, cex.lab = 1.5)
## Figure 2 legend
NAMES <- sapply(mod, function(x) x$MODEL$name)
plot(1, 1, type = "n", axis = FALSE)
legend(x = 1, y = 1, as.character(NAMES), fill = rainbow(9), bty = "n")
legend(x = 1, y = 1, as.character(NAMES), fill = rainbow(9), bty = "n", horiz = T, xjust = 0.5, x.intersp = 0.3, text.width = 0.03)

## Figure 3
## simulation with all models and
## collection of goodness-of-fit measures
ERROR <- 0.1
SIM <- pcrsim(cyc = 10:35, model = l3, par = COEF, fitmodel = ml, select = TRUE, nsim = 2000, error = ERROR)
aic <- sapply(SIM$statList, function(x) x[3])
aic.c <- sapply(SIM$statList, function(x) x[4])
rsq <- sapply(SIM$statList, function(x) x[1])
rsq.ad <- sapply(SIM$statList, function(x) x[2])
bic <- sapply(SIM$statList, function(x) x[5])
rv <- sapply(SIM$statList, function(x) x[6])
prob <- sapply(SIM$statList, function(x) x[8])

plot(aic.c, col = rainbow(9), cex.axis = 1.5, las = 2, ylim = c(30, 40),  las = 2, pch = 16, cex = 3, xlab = "", ylab = "")
axis(1, at = 1:9)
plot(rsq.ad, col = rainbow(9), cex.axis = 1.2, las = 2, ylim = c(0.990, 0.992),  las = 2, pch = 16, cex = 3, xlab = "", ylab = "")
axis(1, at = 1:9)

## Table 1
## More detailed data on the simulation outcome
write.table(cbind(rsq.ad, aic.c, akaike.weights(aic.c)$weights, bic, rv, prob), file = "clipboard", sep = "\t")

## Figure 4
## model selection for each iteration and
## Rsq.ad, AICc, BIC, residual variance and
## fit probability    
mat <- SIM$modelMat[c(2, 4, 5, 6, 8), ]
NAMES <- c("l5", "l4", "l3", "b5", "b4", "b3", "w4", "w3", "baro5")
mat2 <- matrix(match(mat, NAMES), ncol = ncol(mat))
apply(mat, 1, function(x) sum(x == "l3")/2000)    
mat3 <- t(mat2)
mat3 <- mat3[, 5:1]
image(x = 1:2000, y = 1:5, z = mat3, col = rainbow(9), cex.axis = 1.5, las = 2, xlab = "", ylab = "")
apply(mat, 1, function(x) table(x))
